# Supplementary material for: Diets Differently Regulate Pulmonary Pathogenesis and Immune Signaling in Mice during Acute and Chronic Mycobacterium tuberculosis Infection
Source: Life (Basel). 2023 Jan 13;13(1):228. doi: 10.3390/life13010228 (PMC9861969; doi:10.3390/life13010228)
Supplement: Supplementary file 1 [file life-13-00228-s001.zip]

Archive with 5 entries (5 files):
- Supplementary figures/Fig S1.tif
- Supplementary figures/Fig S2.tif
- Supplementary figures/Fig S3.tif
- Supplementary figures/Fig S4.tif
- Supplementary figures/Fig S5.tif
